# Supplementary material for: Current Insights into Superinfection Exclusion in Insect-Specific Orthoflaviviruses
Source: Viruses. 2026 Jan 15;18(1):115. doi: 10.3390/v18010115 (PMC12846716; doi:10.3390/v18010115)
Supplement: Supplementary file 1 [file viruses-18-00115-s001.zip]

Archive with 1 entries (1 files):
- viruses-4051790-supplementary.xlsx
