# Supplementary material for: Current Insights into Superinfection Exclusion in Insect-Specific Orthoflaviviruses
Source: Viruses. 2026 Jan 15;18(1):115. doi: 10.3390/v18010115 (PMC12846716; doi:10.3390/v18010115)
Supplement: Supplementary file 1 [file viruses-18-00115-s001.zip › viruses-4051790-supplementary.xlsx]

## Sheet: Sheet1
Table S1. Expanded summary table of homologous superinfection exclusion studies in orthoflaviviruses
Primary ISF (country) Dose	Secondary MBF (country) Dose	In vitro (Species)	In vivo (Species)	Result (titer with units, significance, dpi, compared to control, as assessed by)	Reference
AEFV (Wuzhishan City, China) Inthrathoracic injection 6 X 10^6 genome copies/µl	ZIKVMR766 (Uganda, East Africa) Blood fed 1 X 10^5 FFU/mL HQ234498	-	* (Ae. albopictus)	ZIKVMR766 RNA (relative RNA level of ZIKVMR766 E gene) significantly lower at 7 dpi but no significant difference at 3 dpi in whole bodies and at 7 dpi and 12 dpi in salivary glands compared to ZIKVMR766 only control as assessed by RT-qPCR	Fu et al. 2025
	DENV-2NGC (New Guinea) Blood fed 1 X 10^8 FFU/mL AF038403.1			DENV-2NGC RNA (relative RNA level of DENV-2NGC E gene) significantly lower at 7 dpi but no significant difference at 3 dpi and 12 dpi in whole bodies and salivary glands compared to DENV-2NGC only control as assessed by RT-qPCR
BinJVBFTA20 (Katherine, Australia) MOI = 1 MG587038	WNV578/10 (Hungary) MOI = 1 KC496015.1	C6/36 (Ae. albopictus)	-	WNV78/10 titer (log10TCID50/mL) significantly lower from 1 to 4 dpi compared to WNV78/10 only control as assessed by TCID50 on Vero cells	Willemsen et al. 2025
BinJVBFTA20 (Katherine, Australia) persistently infected MG587038				WNV78/10 titer (log10TCID50/mL) significantly lower at 3 dpi and 4 dpi compared to WNV78/10 only control as assessed by TCID50 on Vero cells
BinJVBFTA20 (Katherine, Australia) MOI = 1 MG587038	ZIKVNL00013 (Suriname) MOI = 1 KU937936.1			ZIKVNL00013 titer (log10TCID50/mL) significantly lower from 2 to 4 dpi compared to ZIKVNL00013 only control as assessed by TCID50 on Vero cells
BinJVBFTA20 (Katherine, Australia) persistently infected MG587038
BinJVBFTA20 (Katherine, Australia) MOI = 1 MG587038	WNV578/10 (Hungary) MOI = 1 KC496015.1	Aag2 (Ae. aegypti)		WNV78/10 titer (log10TCID50/mL) significantly lower at 3 dpi but similar peak titer at 4 dpi compared to WNV78/10 only control as assessed by TCID50 on Vero cells
BinJVBFTA20 (Katherine, Australia) persistently infected MG587038				WNV78/10 titer (log10TCID50/mL) significantly lower from at 2 dpi and 3 dpi but similar peak titer at 4 dpi compared to WNV78/10 only control as assessed by TCID50 on Vero cells
BinJVBFTA20 (Katherine, Australia) MOI = 1 MG587038	ZIKVNL00013 (Suriname) MOI = 1 KU937936.1			ZIKVNL00013 titer (log10TCID50/mL) significantly lower from 2 to 4 dpi compared to ZIKVNL00013 only control as assessed by TCID50 on Vero cells
BinJVBFTA20 (Katherine, Australia) persistently infected MG587038
BinJVBFTA20 (Katherine, Australia) MOI = 1 MG587038		Aag2 Ago2 deficient (Ae. aegypti)
BinJVBFTA20 (Katherine, Australia) MOI = 1 MG587038	ZIKV MOI = 1 *	C6/36 (Ae. albopictus)	-	ZIKV titer (log10FFU/mL) significantly lower from 2 dpi to 5 dpi and 1 dpi to 5 dpi compared to ZIKV-only control as assessed by Immuno-plaque assay on Vero and C6/36 cells respectively	Torres et al. 2022
CFAV from Aag2 * ^	DENV-2 MOI = 1 *	Aa20 (Ae. aegypti)	-	DENV-2 titer (PFU/mL) significantly higher at 3 dpi compared to DENV-2 only control as assessed by plaque assay on Vero cells	Zhang et al. 2017
				DENV-2 RNA (relative abundance) significantly higher at 3 dpi compared to DENV-2 only control as assessed by RT-qPCR
CFAV (Kamphaeng Phet Province, Thailand) MOI = 0.23 SRR8996077	DENV-1 (Kamphaeng Phet Province, Thailand) MOI = 0.1 HG316481	C6/36 (Ae. albopictus)	-	Increased reduction of DENV-1 titer [log10(FFU+1)/mL] as time interval between CFAV and DENV-1 inoculation increased as assessed by focus-forming assay (FFA) on C6/36 cells	Baidaliuk et al. 2019
CFAV (Kamphaeng Phet Province, Thailand) MOI = 0.11 SRR8996077	ZIKV (French Polynesia) MOI = 0.1 KY766069			ZIKV titer [log10(FFU+1)/mL] significantly lower at 4, 6 and 7 dpi compared to ZIKV-only control as assessed by FFA on C6/36 cells
CFAV (Kamphaeng Phet Province, Thailand) Inthrathoracic injection 1.14 X 10^7 TCID50/mL SRR8996077	DENV-1 (Kamphaeng Phet Province, Thailand) Blood fed 5 X 10^6 FFU/mL HG316481	-	Thailand (Ae. aegypti)	Marginally significantly lower DENV-1 dissemination rate (%) from 2 dpi to 13 dpi and significantly lower DENV-1 titer (log10FFU/mL) at 13 dpi as assessed by DENV-1 positive heads and FFA on C6/36 cells respectively
	ZIKV (French Polynesia) Blood fed 7.5 X 10^6 FFU/mL KY766069			No detectable difference in ZIKV dissemination rate (%) but significantly lower ZIKV titer (log10FFU/mL) compared to ZIKV-only control at 13 dpi as assessed by ZIKV positive heads and FFA on Vero cells respectively
CFAV from genomic RNA (Inthrathoracic injection 5.39 X 10^6 TCID50/mL) SRR8996076 *	DENV-1 (Kamphaeng Phet Province, Thailand) Blood fed 5 X 10^6 FFU/mL HG316481			No detectable difference in DENV-1 dissemination rate (%) but significantly lower in DENV-1 titer (log10FFU/mL) at 13 dpi with CFAV injection 2 days prior to DENV-1 infection and slightly lower with CFAV injection 6 days prior to DENV-1 infection as assessed by DENV-1 positive heads and FFA on Vero cells respectively
CxFV (Fort Collins, USA) 0.1 RNA copy/well	WNV (Fort Collins, USA) 0.1 PFU/well	C6/36 (Ae. albopictus)	-	WNV titer (log10 RNA copies) significantly lower at 60 hpi and from 108 hpi to 156 hpi but equivalent at 168 hpi compared to WNV-only control as assessed by plaque assay on Vero cells	Bolling et al. 2012
	WNV (Fort Collins, USA) 0.01 PFU/well			WNV titer (log10 RNA copies) significantly lower from 84 hpi to 156 hpi but equivalent at 168 hpi compared to WNV-only control as assessed by plaque assay on Vero cells
CxFV (Fort Collins, USA) naturally infected in Cx. pipiens	WNV (Fort Collins, USA) Blood fed 1 X 10^7 PFU/mL	-	Iowa State University lab and Fort Collins, USA (Cx. pipiens)	No detectable difference in WNV infection rate (%) and transmission rate (%) at 7 and 14 dpi but significantly lower in dissemination rate (%) at 7 dpi with no detectable difference at 14 dpi compared to WNV-only control as assessed by WNV positive bodies, saliva and legs/heads/wings
				No detectable difference in WNV RNA (log10 RNA genome) in bodies and saliva at 7 and 14 dpi but significantly lower in legs, heads and wings at 7 dpi with no detectable difference at 14 dpi compared to WNV-only control as assessed by RT-qPCR
CxFVNIID21-2 (Tokyo, Japan) persistently infected AB377213	JEVMie/41/2002 (Mie prefecture, Japan) 0.1 PFU/cell AB241119	NIID-CTR (Cx. tritaeniorhynchus)	-	JEVMie/41/2002 titer (PFU/mL) significantly higher at 6 dpi compared to JEVMie/41/2002-only control as assessed by plaque assay on Vero cells	Kuwata et al. 2015
	DENV-2NIID02-20 (Thailand) 0.1 PFU/cell AB178040			DENV-2NIID02-20 (PFU/mL) significantly higher from 5 to 7 dpi compared to DENV-2NIID02-20 only control as assessed by plaque assay on Vero cells
CxFV-IzabalGU-06-2692 (Puerto Barrios, Guatemala) MOI = 0.1	WNVGU-06-2256 (Puerto Barrios, Guatemala) MOI = 0.1	C6/36 (Ae. albopictus)	-	No significant difference in WNVGU-06-2256 titer (Log10PFU/mL) from 1 dpi to 14 dpi compared to WNVGU-06-2256 only control as assessed by plaque assay on Vero cells	Kent et al. 2010
CxFV-IzabalGU-06-2692 (Puerto Barrios, Guatemala) Inthrathoracic injection 3.3 log10 PFU	WNVGU-06-2256 (Puerto Barrios, Guatemala) Blood fed 6.3 log10 PFU/mL	-	Sebring, USA (Cx. quinquefasciatus)	WNVGU-06-2256 titer (Log10PFU/mosquito) significantly higher at 4 dpi but no significant difference at 1 dpi, 2 dpi, 8 dpi and 10 dpi compared to WNVGU-06-2256 only control as assessed by plaque assay on Vero cells
CxFV-IzabalGU-06-2692 (Puerto Barrios, Guatemala) Inthrathoracic injection 2.8 to 3.3 log10 PFU	WNVGU-06-2256 (Puerto Barrios, Guatemala) Blood fed 8.9 log10 PFU/mL		Sebring, USA and Tegucigalpa, Honduras (Cx. quinquefasciatus)	No significant difference in infection rate (%), dissemination rate (%), transmission rate (%) and disseminated transmission rate (%) at 14 dpi compared to WNVGU-06-2256 only control as assessed by bodies, legs and saliva on Vero cells
	WNVGU-06-2256 (Puerto Barrios, Guatemala) Blood fed 7.4 to 7.5 log10 PFU/mL or 5.4 to 5.6 log10 PFU/mL for Sebring and Honduras mosquito respectively			No significant difference in WNVGU-06-2256 titer (log10PFU/mL) at 14 dpi compared to WNVGU-06-2256 only control as assessed by bodies and saliva on Vero cells
LAMV2009/FI/Original (Lammi, Finland) 175,000 RNA copies/well	WNV-1 (Uganda, Africa) MOI = 0.1	U4.4 (Ae. albopictus)	-	WNV-1 titer (log10 RNA copies/mL) significantly lower at 24, 48,72 and 96 hpi compared to WNV-1 only control as assessed by plaque assay on Vero cells	Öhlund et al. 2022
NHUV (Pantanal, Brazil) MOI = 5	WNVNY99 (New York, USA) MOI = 0.1	C6/36 (Ae. albopictus)	-	WNVNY99, JEV and SLEV have significantly lower average titer (log10PFU/mL) from 2 dpi to 7 dpi compared to controls as assessed by plaque assay on Vero cells	Kenney et al. 2014
	JEV MOI = 0.1 *
	SLEV MOI = 0.1 *
NHUV (Brazil) MOI = 1	WNV from infectious clone of New York 1999 strain MOI = 0.1	C6/36 (Ae. albopictus)	-	WNV titer (log10PFU/mL) significantly lower from 1 dpi to 7 dpi compared to WNV-only control as assessed by plaque assay on Vero cells	Kholodilov et al. 2024
		C7-10 (Ae. albopictus)
NHUV MOI = 5 *	ZIKV MOI = 0.1 KU501215.1 *	C6/36 (Ae. albopictus)	-	ZIKV titer (log10PFU/mL) significantly lower from 2 dpi to 7 dpi compared to ZIKV-only control as assessed by plaque assay on Vero cells	Romo et al. 2018
				ZIKV RNA (log10 copies/ug) significantly lower at 48 hpi and 72 hpi compared to ZIKV-only control as assessed by RT-qPCR
	DENV-2 MOI = 0.1 *			DENV-2 titer (log10PFU/mL) significantly lower from 2 dpi to 7 dpi compared to DENV-only control as assessed by plaque assay on Vero cells
NHUV Inthrathoracic injection 10,000 PFU *	ZIKV Blood fed 100 PFU KU501215.1 *	-	Poza Rico, Mexico (Ae. aegypti)	Significantly lower ZIKV infection rate (%) and dissemination rate (%) at 14 dpi as assessed by ZIKV positive bodies and ZIKV positive legs respectively. No significant difference in ZIKV titers (log10PFU/mL) at 14 dpi in bodies and legs as assessed by plaque assay on Vero cells.
PaRV (Sydney, Australia) MOI = 5 KT192549	DENV-3 (Cairns, Australia) MOI = 0.1 JN406514	C6/36 (Ae. albopictus)	-	DENV-3 titer (log10 infectious units/mL) significantly lower at 72 hpi and 96 hpi compared to non-infected mock cells as assessed by TCID50 on Vero cells. DENV-3 titer (log10 infectious units/mL) significantly lower at 48 hpi, 72 hpi and 96 hpi compared to non-infected mock cells as assessed by TCID50 on C6/36 cells.	McLean et al. 2021
	WNVKUNVMRM16 (Kowanyama, Australia) MOI = 0.1			WNVKUNV titer (log10 infectious units/mL) significantly lower at 24 hpi, 48 hpi, 72 hpi and 96 hpi compared to non-infected mock cells as assessed by TCID50 on Vero cells. WNVKUNV titer (log10 infectious units/mL) significantly lower at 48 hpi, 72 hpi and 96 hpi compared to non-infected mock cells as assessed by TCID50 on C6/36 cells.
PCV (Palm Creek, Australia) MOI ≥ 1	WNVKUNVMRM16 (Kowanyama, Australia) MOI = 0.1	C6/36 (Ae. albopictus)	-	WNVKUNV titer (log10 infectious units/mL) significantly lower at 24 hpi and 48 hpi in two independent experiments compared to non-infected mock cells as assessed by TCID50 on Vero cells	Hobson-Peters et al. 2013
	MVEV MOI = 0.1 *			MVEV titer (log10 infectious units/mL) significantly lower at 24 hpi and 48 hpi in two independent experiments compared to non-infected mock cells as assessed by TCID50 on Vero cells
PCV (Palm Creek, Australia) Inthrathoracic injection 10^4 TCID50/mL	WNVKUN2009 (Kununurra, Australia) Blood fed 10^7 TCID50/mL	-	Boondall Wetlands, Hemmant and Tingalpa, Australia (Cx. annulirostris)	Significantly lower WNVKUN2009 infection rate (%) and transmission rate (%) but no significant difference in WNVKUN2009 titer (log10TCID50/mL) from 10 dpi to 12 dpi compared to WNVKUN2009-only control as assessed by bodies and saliva. No significant difference in dissemination rate (%) from 10 dpi to 12 dpi compared to WNVKUN2009-only control as assessed by legs and wings.	Hall-Mendelin et al. 2016
	WNVKUN2009 (Kununurra, Australia) Inthrathoracic injection 10^5.7 TCID50/mL		Boondall Wetlands, Australia (Cx. annulirostris)	No significant difference in infection rate (%) but significantly lower in WNVKUN2009 titer (log10TCID50/mL) from 10 dpi to 12 dpi compared to WNVKUN2009-only control as assessed by bodies. No significant difference in transmission rate (%) and WNVKUN2009 titer (log10TCID50/mL) from 10 dpi to 12 dpi compared to WNVKUN2009-only control as assessed by saliva.
	WNVKUNMRM16 (Kowanyama, Australia) Inthrathoracic injection 10^5 TCID50/mL			No significant difference in infection rate (%) but significantly higher in WNVKUNMRM16 titer (log10TCID50/mL) from 10 dpi to 12 dpi compared to WNVKUNMRM16-only control as assessed by bodies. No significant difference in transmission rate (%) and WNVKUNMRM16 titer (log10TCID50/mL) from 10 dpi to 12 dpi compared to WNVKUNMRM16-only control as assessed by saliva.
PCV (Palm Creek, Australia) Inthrathoracic injection 1 X 10^6 TCID50/mL	ZIKVMR766 (Uganda, East Africa) Blood fed 1 X 10^6 PFU/mL HQ234498	-	Thailand (Ae. aegypti)	No significant difference in infection rate (%), dissemination rate (%) and transmission rate (%) at 14 dpi compared to ZIKVMR766 only control as assessed by positive ZIKVMR766 midgut, head and saliva. No significant difference in ZIKVMR766 titer (log10 PFU/mL) in midgut, carcass and saliva but significant difference in head at 14 dpi compared to ZIKVMR766 only control as assessed by plaque assay…	Koh et al. 2021
QBV490 Cx.ge 9/2/21 T1 (Singapore) MOI = 1	DENV-2GII MOI = 0.1 *	C6/36 (Ae. albopictus)	-	DENV-2GII titer (log10FFU/mL) significantly lower from 1 to 6 dpi compared to DENV-2GII only control as assessed by immuno-plaque assay on BHK-21 cells	Ang et al. 2025
	WNVKUNVMRM16 (Kowanyama, Australia) MOI = 0.1			WNVKUNVMRM16 titer (log10FFU/mL) significantly lower from 1 to 6 dpi compared to WNVKUNVMRM16 only control as assessed by immuno-plaque assay on Vero cells
*refers to unknown country; #refers to unknown dose. Abbreviations: Viruses: AEFV–Aedes flavivirus, BinJV–Binjari virus, CFAV–Cell fusing agent virus, CxFV–Culex flavivirus, DENV–Dengue virus, JEV–Japanese encephalitis virus, LAMV–Lammi virus, NHUV–Nhumirim virus, PaRV–Parramatta River virus, PCV–Palm Creek virus, SLEV–Saint Louis encephalitis virus, WNV–West Nile virus, WNVKUN–West Nile virus Ku…
List of references: Ang, C.C.W.; Ang, A.T.Y.; Yam, J.; Lee, R.X.; Lim, M.J.; Loh, Z.Y.; Torno, M.; Hakim, L.; Wong, J.C.C.; Harrison, J.J. Spatiotemporal prevalence and characterization of the lineage I insect-specific flavivirus, Quang Binh virus, isolated from Culex gelidus mosquitoes in Singapore. J. Gen. Virol. 2025, 106, 002105. Baidaliuk, A.; Miot, E.F.; Lequime, S.; Moltini-Conclois, I.; D…
